# Supplementary material for: Gene expression profiling in the developing secondary palate in the absence of Tbx1 function
Source: BMC Genomics. 2018 Jun 4;19:429. doi: 10.1186/s12864-018-4782-y (PMC5987606; doi:10.1186/s12864-018-4782-y)
Supplement: Supplementary file 2 — List of genes differentially expressed in WT compared to heterozygous palates (n = 400) (Group B). (XLSX 33 kb) [file 12864_2018_4782_MOESM2_ESM.xlsx]

## Sheet: FIGURE 2_group B_suppl figure
Additional File 2
Probe ID	Gene symbol	logFC	Fold Change	P.Value	adj.P.Val
1425522_at	Rbm25	0.841957	1.79248	0.0510793	0.999137
1424808_at	Lama4	0.777422	1.71406	0.0239355	0.999137
1416355_at	Rbmx	0.769771	1.705	0.0167328	0.999137
1423886_at	Lamc1	0.747397	1.67876	0.0337291	0.999137
1423546_at	Zfp207	0.73028	1.65896	0.054175	0.999137
1425339_at	Plcb4	0.639208	1.55747	0.0318027	0.999137
1426607_at	Gm7120	0.631889	1.54959	0.049544	0.999137
1421205_at	Atm	0.571315	1.48588	0.0612224	0.999137
1425779_a_at	Tbx1	0.555972	1.47016	0.033287	0.999137
1427584_at	Amot	0.519027	1.43299	0.0149626	0.999137
1451847_s_at	Arid4b	0.506961	1.42105	0.0535361	0.999137
1425574_at	Epha3	0.494924	1.40925	0.0563669	0.999137
1421230_a_at	Msi2	0.483929	1.39855	0.0246395	0.999137
1423325_at	Pnn	0.480177	1.39491	0.054844	0.999137
1460384_a_at	Arid4b	0.475614	1.39051	0.0364983	0.999137
1448886_at	Gata3	0.468412	1.38359	0.0512915	0.999137
1426110_a_at	Lpar1	0.463398	1.37879	0.00946466	0.999137
1448606_at	Lpar1	0.462868	1.37828	0.0439848	0.999137
1452448_at	Aqr	0.462739	1.37816	0.00396521	0.999137
1442554_s_at	Kalrn	0.462448	1.37788	0.0138973	0.999137
1428856_at	H13	0.438047	1.35477	0.00319279	0.999137
1448008_at	Ankhd1	0.434846	1.35177	0.0150842	0.999137
1424649_a_at	Tspan8	0.434146	1.35111	0.0455558	0.999137
1420649_at	Zfhx3	0.433438	1.35045	0.0482163	0.999137
1419223_a_at	Dtna	0.433215	1.35024	0.0299941	0.999137
1452503_a_at	Brwd1	0.424454	1.34206	0.0113604	0.999137
1450019_at	Cx3cr1	0.415747	1.33399	0.0084078	0.999137
1427625_a_at	Herc2	0.411703	1.33025	0.0169376	0.999137
1425575_at	Epha3	0.411601	1.33016	0.0588914	0.999137
1448168_a_at	Spt1	0.409046	1.32781	0.00155169	0.999137
1426057_a_at	Epha3	0.403666	1.32286	0.0603912	0.999137
1435479_at	Bmp7	0.402083	1.32142	0.0626753	0.999137
1460498_a_at	Dnajc5	0.387298	1.30794	0.030055	0.999137
1453991_at	Cenpo	0.385429	1.30625	0.0508666	0.999137
1451158_at	Trip12	0.383411	1.30442	0.0618577	0.999137
1435635_at	Pcmtd1	0.382286	1.30341	0.0265244	0.999137
1436384_at	Rps10	0.36472	1.28763	0.0440698	0.999137
1420551_at	Murc	0.362148	1.28534	0.00345742	0.999137
1416809_at	Cyp3a11	0.362032	1.28523	0.0508607	0.999137
1450156_a_at	Hmmr	0.357266	1.281	0.0194764	0.999137
1419616_at	Bmpr2	0.348823	1.27352	0.0176611	0.999137
1420542_at	Dnajc28	0.344299	1.26953	0.0120031	0.999137
1421839_at	Abca1	0.336211	1.26244	0.0556312	0.999137
1450157_a_at	Hmmr	0.335473	1.26179	0.0222581	0.999137
1427293_a_at	Auts2	0.333605	1.26016	0.010018	0.999137
1450392_at	Abca1	0.333177	1.25978	0.00961136	0.999137
1432415_at	Rab3c	0.332615	1.25929	0.0114366	0.999137
1448616_at	Dvl2	0.331871	1.25865	0.0278751	0.999137
1415824_at	Scd2	0.328449	1.25566	0.0666866	0.999137
1428020_at	Rpf1	0.327438	1.25478	0.0443861	0.999137
1460486_at	Rabgap1	0.320552	1.24881	0.033605	0.999137
1438034_at	Rmdn1	0.319233	1.24767	0.0632684	0.999137
1426941_at	Muc15	0.31743	1.24611	0.0330016	0.999137
1456647_a_at	Eya4	0.315463	1.24441	0.0475814	0.999137
1453223_s_at	Dppa2	0.312542	1.24189	0.0506158	0.999137
1420669_at	Arnt2	0.312004	1.24143	0.023493	0.999137
1432115_a_at	Pign	0.311353	1.24087	0.0217988	0.999137
1420938_at	Hs6st2	0.307098	1.23722	0.0438668	0.999137
1422954_at	Zfp60	0.3048	1.23525	0.0147665	0.999137
1427640_a_at	Runx1t1	0.30471	1.23517	0.0530981	0.999137
1452708_a_at	Luc7l	0.302657	1.23341	0.0575341	0.999137
1420665_at	Itgb3bp	0.300951	1.23196	0.0379817	0.999137
1416660_at	Eif3a	0.300337	1.23143	0.0597878	0.999137
1433515_s_at	Etnk1	0.298535	1.22989	0.0628522	0.999137
1421067_a_at	Phf2	0.298328	1.22972	0.0559445	0.999137
1450913_at	B4galt6	0.297763	1.22924	0.0319721	0.999137
1452377_at	Kmt2a	0.297032	1.22861	0.0591297	0.999137
1424956_at	Ahdc1	0.296128	1.22785	0.0505659	0.999137
1426053_a_at	Xpr1	0.29236	1.22464	0.0599271	0.999137
1426993_at	Xpr1	0.290227	1.22283	0.0600694	0.999137
1450743_s_at	Syncrip	0.290043	1.22268	0.0320215	0.999137
1454090_at	Pdss1	0.289625	1.22232	0.0379623	0.999137
1449718_s_at	4930453N24Rik	0.289087	1.22187	0.0249156	0.999137
1421433_at	Zfhx4	0.288673	1.22152	0.0564576	0.999137
1421768_a_at	Homer1	0.287127	1.22021	0.0352252	0.999137
1427339_at	Slc30a2	0.285507	1.21884	0.0351675	0.999137
1419622_at	Ugt2b5	0.284639	1.2181	0.00896731	0.999137
1421057_at	Dnase1l3	0.284131	1.21768	0.031836	0.999137
1421515_at	Nr6a1	0.282304	1.21613	0.0503589	0.999137
1425036_a_at	Tnrc6a	0.281223	1.21522	0.0598525	0.999137
1419483_at	C3ar1	0.280226	1.21439	0.0322384	0.999137
1449011_at	Slc12a7	0.279207	1.21353	0.0272392	0.999137
1420795_at	Fgf9	0.27884	1.21322	0.0664704	0.999137
1451530_at	Egfr	0.270698	1.20639	0.0258133	0.999137
1456399_at	AI842136	0.270151	1.20593	0.016077	0.999137
1425370_a_at	Erg	0.26635	1.20276	0.0256571	0.999137
1423566_a_at	Hsph1	0.264472	1.2012	0.0356091	0.999137
1426849_at	Sec24b	0.264236	1.201	0.0532148	0.999137
1419716_a_at	Pou2f1	0.264142	1.20092	0.0357608	0.999137
1451709_at	Oprm1	0.263649	1.20051	0.0385205	0.999137
1421461_at	Mpl	0.263418	1.20032	0.064621	0.999137
1427024_at	Slain2	0.262423	1.19949	0.0309001	0.999137
1451856_at	Gigyf2	0.262333	1.19942	0.0377597	0.999137
1416421_a_at	Ssb	0.260497	1.19789	0.0335186	0.999137
1453559_a_at	Sel1l	0.259378	1.19696	0.050503	0.999137
1428022_at	Obp2a	0.25885	1.19653	0.0494756	0.999137
1421257_at	Pigb	0.256806	1.19483	0.0609306	0.999137
1427592_at	Pcdh7	0.252083	1.19093	0.0128836	0.999137
1454633_at	Etnk1	0.250614	1.18971	0.0441758	0.999137
1456651_a_at	Tpr	0.250598	1.1897	0.0662915	0.999137
1431031_at	Arid4b	0.250413	1.18955	0.0284409	0.999137
1450896_at	Arhgap5	0.248124	1.18766	0.0557657	0.999137
1449245_at	Grin2c	0.247928	1.1875	0.0388676	0.999137
1421949_a_at	Cep89	0.247352	1.18703	0.0279355	0.999137
1451869_at	Abca3	0.246762	1.18654	0.0267586	0.999137
1427573_at	Chic1	0.243929	1.18421	0.0370281	0.999137
1426888_at	Ehmt2	0.243594	1.18394	0.0130631	0.999137
1450710_at	Jarid2	0.243512	1.18387	0.0455894	0.999137
1422341_s_at	Pla2g15	0.240424	1.18134	0.0243188	0.999137
1452228_at	Tbc1d23	0.239295	1.18042	0.0403834	0.999137
1453777_a_at	Ndst3	0.238478	1.17975	0.0510191	0.999137
1431761_at	Entpd4	0.237146	1.17866	0.0242117	0.999137
1450481_at	Mybl1	0.23574	1.17751	0.0517738	0.999137
1425880_x_at	Zfp352	0.235693	1.17747	0.0300172	0.999137
1426134_at	Trdn	0.233266	1.17549	0.0591739	0.999137
1451640_a_at	Rsrc2	0.232777	1.1751	0.0550394	0.999137
1425818_at	4930520O04Rik	0.23005	1.17288	0.0188099	0.999137
1425650_at	Tle4	0.229419	1.17236	0.0226652	0.999137
1448453_at	Hsd3b1	0.228803	1.17186	0.0314758	0.999137
1430427_a_at	Pcdh18	0.226969	1.17037	0.0146349	0.999137
1420383_a_at	Col4a3bp	0.224314	1.16822	0.0678649	0.999137
1425993_a_at	Hsph1	0.224038	1.168	0.0416849	0.999137
1420975_at	Baz1b	0.223385	1.16747	0.0629193	0.999137
1425620_at	Tgfbr3	0.222171	1.16649	0.0674036	0.999137
1453957_a_at	Igf2bp3	0.222122	1.16645	0.0579185	0.999137
1456615_a_at	Bptf	0.22209	1.16642	0.0350436	0.999137
1452447_at	Ercc6l2	0.221564	1.166	0.0368018	0.999137
1436030_at	Cachd1	0.221255	1.16575	0.0240618	0.999137
1420544_at	Gcsam	0.220729	1.16532	0.0387576	0.999137
1450177_at	Ngfr	0.220312	1.16499	0.0533035	0.999137
1460187_at	Sfrp1	0.220009	1.16474	0.0624731	0.999137
1427982_s_at	Syne2	0.218184	1.16327	0.0643101	0.999137
1420869_at	Mllt10	0.216942	1.16227	0.0221595	0.999137
1427933_at	Vps33b	0.216351	1.16179	0.0671978	0.999137
1421916_at	Pdgfra	0.212564	1.15875	0.0574809	0.999137
1425677_a_at	Ank1	0.212089	1.15836	0.059771	0.999137
1427634_at	Kcnh7	0.20905	1.15593	0.0492644	0.999137
1449400_at	Csl	0.208788	1.15572	0.0396886	0.999137
1418019_at	Cpd	0.207833	1.15495	0.0343353	0.999137
1449759_at	D11Ertd326e	0.207805	1.15493	0.0592802	0.999137
1421572_at	Hif3a	0.207686	1.15483	0.0288334	0.999137
1420268_x_at	2610201A13Rik	0.207024	1.1543	0.0556466	0.999137
1449604_at	Acp1	0.205638	1.1532	0.0420571	0.999137
1423392_at	Clic4	0.205291	1.15292	0.0393588	0.999137
1422006_at	Eif2ak2	0.204296	1.15212	0.0528874	0.999137
1417232_at	Cldn2	0.204218	1.15206	0.0523527	0.999137
1424996_at	Cflar	0.201921	1.15023	0.0288662	0.999137
1452287_at	Msi1	0.201337	1.14976	0.0562585	0.999137
1438274_at	Ikzf4	0.201278	1.14972	0.0592851	0.999137
1427259_at	Trim24	0.200987	1.14948	0.0632524	0.999137
1431828_a_at	Synj2	0.200128	1.1488	0.0533315	0.999137
1450821_at	Kat2b	0.19964	1.14841	0.0473993	0.999137
1451908_a_at	Sec14l1	0.197107	1.1464	0.0466182	0.999137
1428101_at	Rnf38	0.195127	1.14482	0.0599022	0.999137
1419049_at	Pcnx	0.194843	1.1446	0.0665411	0.999137
1416732_at	Top2b	0.193597	1.14361	0.0440418	0.999137
1416851_at	St13	0.1935	1.14353	0.0605573	0.999137
1425004_s_at	Mocs1	0.192806	1.14298	0.0407531	0.999137
1415972_at	Marcks	0.191176	1.14169	0.0541036	0.999137
1435276_a_at	Dgcr2	0.189978	1.14075	0.0374637	0.999137
1425450_at	Chil4	0.18984	1.14064	0.0489826	0.999137
1418466_at	Rnf141	0.188468	1.13955	0.0596398	0.999137
1426226_at	Dyrk1a	0.18551	1.13722	0.0683086	0.999137
1450545_a_at	Dntt	0.182902	1.13516	0.0648963	0.999137
1450077_at	Chd1	0.172807	1.12725	0.0518316	0.999137
1452017_at	Sox15	0.155593	1.11388	0.0603558	0.999137
1420336_at	Adamtsl5	-0.157295	-1.11519	0.0671891	0.999137
1421777_at	Olfr73	-0.159886	-1.1172	0.0527398	0.999137
1433859_at	Ino80c	-0.1663	-1.12218	0.0619939	0.999137
1418804_at	Sucnr1	-0.166356	-1.12222	0.0518286	0.999137
1424646_at	Uckl1	-0.172971	-1.12738	0.0571082	0.999137
1438165_x_at	Vat1	-0.176512	-1.13015	0.0678388	0.999137
1438494_at	Hrh1	-0.176683	-1.13028	0.0614958	0.999137
1456249_x_at	Syp	-0.181328	-1.13393	0.0575877	0.999137
1449190_a_at	Entpd4	-0.182771	-1.13506	0.0495427	0.999137
1420668_a_at	Yipf2	-0.182921	-1.13518	0.0559842	0.999137
1429144_at	Gpcpd1	-0.183418	-1.13557	0.0680501	0.999137
1438846_x_at	Ip6k1	-0.184712	-1.13659	0.0616048	0.999137
1426970_a_at	Uba7	-0.184777	-1.13664	0.0579867	0.999137
1417336_a_at	Sytl4	-0.185316	-1.13707	0.0659583	0.999137
1450697_at	Slc30a7	-0.186581	-1.13806	0.0446968	0.999137
1448839_at	Kank3	-0.189433	-1.14031	0.0486655	0.999137
1437237_x_at	Zfp110	-0.19009	-1.14084	0.0419962	0.999137
1416507_at	Cnpy2	-0.191124	-1.14165	0.0277776	0.999137
1417348_at	2310039H08Rik	-0.191449	-1.14191	0.0446073	0.999137
1453063_at	Cltb	-0.192249	-1.14254	0.0408202	0.999137
1448181_at	Klf15	-0.192431	-1.14269	0.0344551	0.999137
1431017_at	Rcbtb2	-0.194112	-1.14402	0.0625908	0.999137
1452504_s_at	Ctbs	-0.194511	-1.14434	0.0492989	0.999137
1450939_at	Entpd1	-0.197041	-1.14634	0.0503732	0.999137
1416674_at	Ptpru	-0.197795	-1.14694	0.0260369	0.999137
1415946_at	Pigq	-0.198276	-1.14733	0.0609527	0.999137
1428442_at	BC029722	-0.198581	-1.14757	0.0305373	0.999137
1460220_a_at	Csf1	-0.19922	-1.14808	0.0398172	0.999137
1450195_at	Ndst4	-0.19972	-1.14848	0.064957	0.999137
1456624_at	Wipi1	-0.203803	-1.15173	0.0288057	0.999137
1424359_at	Oplah	-0.203935	-1.15184	0.0425206	0.999137
1433942_at	Myo6	-0.204299	-1.15213	0.0593947	0.999137
1422833_at	Foxa2	-0.204965	-1.15266	0.0505038	0.999137
1427364_a_at	Odc1	-0.206902	-1.15421	0.0507753	0.999137
1449588_at	Abca4	-0.209325	-1.15615	0.0534776	0.999137
1417212_at	Fam195a	-0.209414	-1.15622	0.0626226	0.999137
1422601_at	Serpinb9	-0.209724	-1.15647	0.0599973	0.999137
1420827_a_at	Ccng1	-0.209762	-1.1565	0.0421288	0.999137
1416108_a_at	Tmed3	-0.210319	-1.15694	0.0605895	0.999137
1436416_x_at	Timm10b	-0.211531	-1.15792	0.0267799	0.999137
1420657_at	Ucp3	-0.211797	-1.15813	0.0622094	0.999137
1423182_at	Tnfrsf13b	-0.212071	-1.15835	0.0666264	0.999137
1448710_at	Cxcr4	-0.212345	-1.15857	0.0558628	0.999137
1424160_at	Alg5	-0.214005	-1.1599	0.0618228	0.999137
1455005_s_at	Slc5a2	-0.214476	-1.16028	0.0228514	0.999137
1450952_at	Pln	-0.215569	-1.16116	0.05217	0.999137
1449420_at	Pde1b	-0.216111	-1.1616	0.0324211	0.999137
1452519_a_at	Zfp36	-0.216133	-1.16162	0.0613809	0.999137
1417981_at	Insig2	-0.21633	-1.16178	0.0494058	0.999137
1450829_at	Tnfaip3	-0.216792	-1.16215	0.0321367	0.999137
1449443_at	Decr1	-0.220307	-1.16498	0.0381796	0.999137
1418606_at	Hoxd10	-0.22113	-1.16565	0.0489216	0.999137
1419208_at	Map3k8	-0.222247	-1.16655	0.0627213	0.999137
1419054_a_at	Ptpn21	-0.222436	-1.1667	0.0258406	0.999137
1447287_at	C77137	-0.222505	-1.16676	0.0518711	0.999137
1425040_at	Cybrd1	-0.223458	-1.16753	0.0597713	0.999137
1422235_at	Htr7	-0.224114	-1.16806	0.0488021	0.999137
1459994_x_at	Tfr2	-0.225195	-1.16894	0.0335616	0.999137
1418172_at	Hebp1	-0.226439	-1.16994	0.0639102	0.999137
1432491_at	Gm9748	-0.227444	-1.17076	0.061187	0.999137
1417327_at	Cav2	-0.228379	-1.17152	0.0242931	0.999137
1425645_s_at	Cyp2b10	-0.230062	-1.17289	0.05411	0.999137
1415850_at	Rasa3	-0.231864	-1.17435	0.0320156	0.999137
1419173_at	Acy1	-0.232396	-1.17478	0.0534026	0.999137
1449284_at	Tescl	-0.233184	-1.17543	0.0616107	0.999137
1419008_at	Npy5r	-0.234156	-1.17622	0.0342947	0.999137
1425915_at	Slc26a8	-0.234157	-1.17622	0.0611895	0.999137
1427753_at	Igkv1-135	-0.234668	-1.17664	0.0562917	0.999137
1448038_at	1810021B22Rik	-0.234878	-1.17681	0.0369926	0.999137
1420822_s_at	Sgpp1	-0.234991	-1.1769	0.0339091	0.999137
1421498_a_at	2010204K13Rik	-0.235118	-1.177	0.00985099	0.999137
1418400_at	Larp6	-0.23514	-1.17702	0.0371943	0.999137
1427139_at	Adamts10	-0.235682	-1.17746	0.058288	0.999137
1426008_a_at	Slc7a2	-0.23597	-1.1777	0.0161728	0.999137
1423452_at	Stk17b	-0.237034	-1.17857	0.0305254	0.999137
1417300_at	Smpdl3b	-0.237903	-1.17928	0.0608112	0.999137
1427348_at	Zc3h12a	-0.238664	-1.1799	0.0467301	0.999137
1422161_at	Siglec1	-0.238792	-1.18	0.0459997	0.999137
1421518_at	Kcns1	-0.240774	-1.18163	0.0318896	0.999137
1422184_a_at	Ak1	-0.24144	-1.18217	0.0361919	0.999137
1422040_at	Sema7a	-0.243248	-1.18365	0.0449862	0.999137
1417272_at	Fam114a1	-0.243515	-1.18387	0.0445578	0.999137
1423804_a_at	Idi1	-0.244177	-1.18442	0.0381483	0.999137
1448686_at	Il16	-0.245298	-1.18534	0.0316882	0.999137
1422496_at	Hmgn1	-0.245682	-1.18565	0.0182834	0.999137
1421401_at	Kcnmb1	-0.245942	-1.18587	0.0660242	0.999137
1430545_at	Dbf4	-0.246037	-1.18595	0.0209899	0.999137
1422953_at	Fpr2	-0.246294	-1.18616	0.0328081	0.999137
1456496_at	Dapk3	-0.246332	-1.18619	0.0214302	0.999137
1451344_at	Tmem119	-0.249177	-1.18853	0.0388066	0.999137
1449926_at	Cd70	-0.250446	-1.18958	0.0631445	0.999137
1419395_at	Acot12	-0.251026	-1.19005	0.027012	0.999137
1417738_at	Rab25	-0.251028	-1.19006	0.0619428	0.999137
1453851_a_at	Gadd45g	-0.252127	-1.19096	0.0533923	0.999137
1454865_at	Slc9a8	-0.252438	-1.19122	0.0319418	0.999137
1450652_at	Ctsk	-0.253347	-1.19197	0.0560408	0.999137
1426529_a_at	Tagln2	-0.254777	-1.19315	0.0234927	0.999137
1427556_at	Mylk2	-0.255043	-1.19337	0.0498268	0.999137
1425943_at	Nmur2	-0.257191	-1.19515	0.0250094	0.999137
1432281_a_at	Itgb6	-0.258003	-1.19582	0.0437876	0.999137
1421119_at	Kif21b	-0.258259	-1.19603	0.014429	0.999137
1449540_at	Rhox9	-0.258443	-1.19619	0.0429727	0.999137
1425140_at	Lactb2	-0.260879	-1.19821	0.0236507	0.999137
1422111_at	Ackr2	-0.261349	-1.1986	0.0429916	0.999137
1426399_at	Vwa1	-0.261685	-1.19888	0.0140719	0.999137
1426973_at	Gpr153	-0.263319	-1.20024	0.055335	0.999137
1420468_at	Asb17	-0.264534	-1.20125	0.0198519	0.999137
1449015_at	Retnla	-0.264711	-1.20139	0.0174189	0.999137
1424745_at	Phykpl	-0.266901	-1.20322	0.0388344	0.999137
1450790_at	Tg	-0.266996	-1.2033	0.03947	0.999137
1428485_at	Car12	-0.267025	-1.20332	0.0237764	0.999137
1450208_a_at	Elmo1	-0.267508	-1.20373	0.0182123	0.999137
1433431_at	Pnlip	-0.268026	-1.20416	0.0175478	0.999137
1425945_at	Zfp626	-0.268174	-1.20428	0.0217751	0.999137
1450775_at	Mos	-0.268203	-1.20431	0.0602751	0.999137
1416371_at	Apod	-0.269128	-1.20508	0.0586522	0.999137
1416480_a_at	Higd1a	-0.270157	-1.20594	0.0192554	0.999137
1450635_at	Alppl2	-0.271008	-1.20665	0.0215487	0.999137
1425641_at	Aff1	-0.271695	-1.20723	0.0193557	0.999137
1448196_at	Mat2b	-0.272307	-1.20774	0.0109147	0.999137
1452521_a_at	Plaur	-0.27293	-1.20826	0.036085	0.999137
1426571_at	Ano1	-0.273385	-1.20864	0.0641262	0.999137
1450222_x_at	Klk1b4	-0.276631	-1.21136	0.0462848	0.999137
1422196_at	Htr5b	-0.278882	-1.21325	0.017493	0.999137
1453578_at	Pter	-0.280287	-1.21444	0.0586434	0.999137
1453156_s_at	Ptgr2	-0.281336	-1.21532	0.0508051	0.999137
1420361_at	Slc11a1	-0.281762	-1.21568	0.0464654	0.999137
1431721_a_at	Proz	-0.283285	-1.21696	0.0569063	0.999137
1438966_x_at	Fmod	-0.285589	-1.21891	0.00938037	0.999137
1426981_at	Pcsk6	-0.286636	-1.21979	0.0431309	0.999137
1428942_at	Mt2	-0.28788	-1.22084	0.0330907	0.999137
1431040_at	Dtd2	-0.288572	-1.22143	0.0225187	0.999137
1416029_at	Klf10	-0.288737	-1.22157	0.0302294	0.999137
1425519_a_at	Cd74	-0.290409	-1.22299	0.0419472	0.999137
1449417_at	Ambn	-0.293204	-1.22536	0.0306972	0.999137
1423747_a_at	Pdk1	-0.29413	-1.22615	0.0399648	0.999137
1448432_at	Plcd1	-0.294232	-1.22623	0.0623408	0.999137
1421326_at	Csf2rb	-0.295114	-1.22698	0.019738	0.999137
1438509_at	Psme3	-0.296899	-1.2285	0.0396006	0.999137
1453836_a_at	Mgll	-0.297398	-1.22893	0.00836751	0.999137
1419631_at	Was	-0.30023	-1.23134	0.0242476	0.999137
1418571_at	Tnfrsf12a	-0.301159	-1.23213	0.0466574	0.999137
1420732_at	Rwdd3	-0.301537	-1.23246	0.00215408	0.999137
1425892_a_at	Pnoc	-0.304076	-1.23463	0.00829993	0.999137
1417378_at	Cadm1	-0.304244	-1.23477	0.0651301	0.999137
1436021_at	Mfsd4	-0.305698	-1.23602	0.00629492	0.999137
1421061_at	Guca1a	-0.307075	-1.2372	0.0316728	0.999137
1449969_at	Tmod4	-0.310979	-1.24055	0.0344426	0.999137
1418940_at	Sult1b1	-0.312651	-1.24199	0.0460207	0.999137
1424507_at	Rin1	-0.314686	-1.24374	0.0629668	0.999137
1420984_at	Pctp	-0.315445	-1.24439	0.0174981	0.999137
1418991_at	Bak1	-0.316528	-1.24533	0.0207911	0.999137
1451721_a_at	H2-Ab1	-0.321148	-1.24933	0.00544769	0.999137
1417932_at	Il18	-0.324004	-1.2518	0.0412044	0.999137
1418179_at	Atg3	-0.324689	-1.25239	0.0454569	0.999137
1426785_s_at	Mgll	-0.324727	-1.25243	0.00296596	0.999137
1421422_at	Sugct	-0.324766	-1.25246	0.0191846	0.999137
1433428_x_at	Tgm2	-0.332946	-1.25958	0.0201962	0.999137
1417267_s_at	Fkbp11	-0.336247	-1.26247	0.0498991	0.999137
1424734_at	Rasgrf1	-0.342297	-1.26777	0.060627	0.999137
1417884_at	Slc16a6	-0.342577	-1.26802	0.0447961	0.999137
1451744_a_at	Ptgr2	-0.344514	-1.26972	0.0115132	0.999137
1424713_at	Calml4	-0.348824	-1.27352	0.0159729	0.999137
1457964_at	1810044D09Rik	-0.350803	-1.27527	0.0542041	0.999137
1417025_at	H2-Eb1	-0.354425	-1.27848	0.0292099	0.999137
1451860_a_at	Trim30a	-0.355162	-1.27913	0.0597942	0.999137
1451204_at	Scara5	-0.359266	-1.28277	0.0548752	0.999137
1438954_x_at	Figf	-0.359402	-1.28289	0.0413515	0.999137
1416749_at	Htra1	-0.361537	-1.28479	0.0427055	0.999137
1437718_x_at	Fmod	-0.361759	-1.28499	0.0057059	0.999137
1423853_at	Lamp5	-0.362032	-1.28523	0.0287102	0.999137
1426634_at	Slc5a9	-0.364471	-1.28741	0.0280323	0.999137
1417500_a_at	Tgm2	-0.365325	-1.28817	0.0126731	0.999137
1449773_s_at	Gadd45b	-0.365623	-1.28844	0.0139964	0.999137
1422557_s_at	Mt1	-0.366685	-1.28939	0.00323637	0.999137
1435290_x_at	H2-Aa	-0.36693	-1.2896	0.0176044	0.999137
1437685_x_at	Fmod	-0.37047	-1.29277	0.00900873	0.999137
1434987_at	Aldh2	-0.371933	-1.29409	0.0183443	0.999137
1418799_a_at	Col17a1	-0.37761	-1.29919	0.0522985	0.999137
1417812_a_at	Lamb3	-0.381279	-1.3025	0.046701	0.999137
1420653_at	Tgfb1	-0.38372	-1.3047	0.0172781	0.999137
1425221_at	Agr3	-0.38771	-1.30831	0.0530975	0.999137
1418156_at	Kcne4	-0.392068	-1.31227	0.0604708	0.999137
1455858_x_at	Pomc	-0.405554	-1.3246	0.0359749	0.999137
1450475_at	Dlx3	-0.411568	-1.33013	0.0206743	0.999137
1437277_x_at	Tgm2	-0.423267	-1.34096	0.00987965	0.999137
1438933_x_at	Rasgrp2	-0.423585	-1.34126	0.0178493	0.999137
1424356_a_at	Metrnl	-0.42957	-1.34683	0.0289701	0.999137
1426808_at	Lgals3	-0.431085	-1.34825	0.0346202	0.999137
1450876_at	Cfh	-0.43381	-1.3508	0.0564529	0.999137
1450648_s_at	H2-Ab1	-0.444793	-1.36112	0.0104003	0.999137
1449184_at	Pglyrp1	-0.449008	-1.3651	0.0675161	0.999137
1423135_at	Thy1	-0.458266	-1.37389	0.0673837	0.999137
1416023_at	Fabp3	-0.465213	-1.38052	0.0458932	0.999137
1419665_a_at	Nupr1	-0.46718	-1.38241	0.0443283	0.999137
1450391_a_at	Mgll	-0.467225	-1.38245	0.00744174	0.999137
1421551_s_at	Ifi202b	-0.473607	-1.38858	0.0417093	0.999137
1455326_at	Clec16a	-0.481497	-1.39619	0.000896061	0.999137
1417273_at	Pdk4	-0.484268	-1.39888	0.00174939	0.999137
1427912_at	Cbr3	-0.487163	-1.40169	0.0351344	0.999137
1422308_a_at	Lgals7	-0.487498	-1.40201	0.0190964	0.999137
1450744_at	Ell2	-0.488996	-1.40347	0.0579935	0.999137
1419201_at	Klk11	-0.50027	-1.41448	0.000198823	0.999137
1418499_a_at	Kcne3	-0.507555	-1.42164	0.0517491	0.999137
1419295_at	Creb3l1	-0.511902	-1.42593	0.0352132	0.999137
1455466_at	Gpr133	-0.512163	-1.42619	0.0510117	0.999137
1424529_s_at	Cgref1	-0.531088	-1.44502	0.0562147	0.999137
1450734_at	Sec16b	-0.546642	-1.46068	0.0116219	0.999137
1425425_a_at	Wif1	-0.547592	-1.46164	0.0454747	0.999137
1449455_at	Hck	-0.549691	-1.46377	0.0491599	0.999137
1449456_a_at	Cma1	-0.563413	-1.47776	0.0374021	0.999137
1448415_a_at	Sema3b	-0.567948	-1.48241	0.0154433	0.999137
1429280_at	Col22a1	-0.568142	-1.48261	0.034837	0.999137
1434195_at	Prss35	-0.568604	-1.48309	0.0107608	0.999137
1424528_at	Cgref1	-0.575282	-1.48997	0.0468368	0.999137
1433471_at	Tcf7	-0.595307	-1.51079	0.0332753	0.999137
1427541_x_at	Hmmr	-0.60113	-1.5169	0.0240863	0.999137
1434877_at	Nptx1	-0.601841	-1.51765	0.0562288	0.999137
1451527_at	Pcolce2	-0.62074	-1.53766	0.0275079	0.999137
1449528_at	Figf	-0.632428	-1.55017	0.0141204	0.999137
1452004_at	Calca	-0.742661	-1.67326	0.0285338	0.999137
1422784_at	Krt6a	-0.743446	-1.67417	0.035745	0.999137
1422779_at	Smpd3	-0.765185	-1.69959	0.0675327	0.999137
1418701_at	Comt	-0.785042	-1.72314	2.19582e-05	0.233415
1453084_s_at	Col22a1	-0.826827	-1.77378	0.022538	0.999137
1417065_at	Egr1	-0.829516	-1.77709	0.0526623	0.999137
1417481_at	Ramp1	-0.923001	-1.89606	0.00273683	0.999137
1460256_at	Car3	-1.16836	-2.24756	0.00096776	0.999137
1420360_at	Dkk1	-1.35333	-2.55502	0.000340245	0.999137
1427682_a_at	Egr2	-1.58943	-3.0093	0.0519732	0.999137
1427683_at	Egr2	-1.5954	-3.02178	0.0422859	0.999137
1449434_at	Car3	-1.64804	-3.13408	0.0042838	0.999137
1417485_at	Ibsp	-2.39332	-5.25364	0.00784091	0.999137
1417484_at	Ibsp	-2.57981	-5.97863	0.0609585	0.999137
