# Supplementary material for: Gene expression profiling in the developing secondary palate in the absence of Tbx1 function
Source: BMC Genomics. 2018 Jun 4;19:429. doi: 10.1186/s12864-018-4782-y (PMC5987606; doi:10.1186/s12864-018-4782-y)
Supplement: Supplementary file 3 — KEGG pathway analysis. (XLSX 11 kb) [file 12864_2018_4782_MOESM3_ESM.xlsx]

## Sheet: Sheet1
Additional File 3
Tables of gene sets from significantly enriched KEGG pathways. Tables provide the name of the pathway, number and names of genes in the specific pathway (adjusted p value <0.1).
Group A: KEGG pathway analysis of genes differentially expressed in mutant compared to WT palates
Pathway name	# Genes	Gene symbols
Hypertrophic cardiomyopathy (HCM)	8	Tpm2, Des, Cacng1, Cacna1s, Myh7, Tnnc1, Tnnt2, Actc1
Cardiac muscle contraction	8	Tpm2, Cox6a2, Cacng1, Cacna1s, Myh7, Tnnc1, Tnnt2, Actc1, Tpm2
Dilated cardiomyopathy	8	Tpm2, Des, Cacng1, Cacna1s, Myh7, Tnnc1, Tnnt2, Actc1
Arrhythmogenic right ventricular cardiomyopathy (ARVC)	4	Des, Cacng1, Cacna1s,Actn2
Phagosome	5	Tubb6, Dync1i1, Thbs4, Tubs4, Tuba4a, Mrc1
Focal adhesion	5	Thbs4, Ibsp, Mylpf, Actn2, Cav3
Tight junction	4	Myh3, Mylpf, Myh7, Actn2
Calcium signaling pathway	4	Atp2a1, Tnnc2, Cacna1s, Tnnc1
Vascular smooth muscle contraction	3	Cacna1s, Acta2, Ramp1
Alzheimer's disease	3	Cox6a2, Atp2a1, Cacna1s
Group C: KEGG pathway analysis of genes differentially expressed in mutant compared to heterozygous palates
Pathway name	# Genes	Gene symbols
Cardiac muscle contraction	7	Cox6a2, Tnnt2, Cacng1, Cacna1s, Myh7, Actc1, Tnnc1
Hypertrophic cardiomyopathy (HCM)	6	Cox6a2, Tnnt2, Cacng1, Muh7, Actc1, Tnnc1
Dilated cardiomyopathy	6	Tnnt2, Cacng1, Cacna1s, Myh7, Actc1, Tnnc1
Tight junction	4	Myh3, Myh7, Mylpf, Actn2
Calcium signaling pathway	4	Atp2a1, Tnnc2, Cacna1s, Tnnc1
Focal adhesion	4	Thbs4, Mylpf, Cav3, Actn2
Arrhythmogenic right ventricular cardiomyopathy (ARVC)	3	Cacng1, Cacna1s, Actn2
Neuroactive ligand-receptor interaction	4	Chrna1, Grik5, Chrnb1, Agtr2
Phagosome	3	Tubb6, Dync1i1, Thbs4
Alzheimer's disease	3	Cox6a2, Atp2a1, Cacna1s
